# Supplementary material for: Intramuscular Polydeoxyribonucleotides in Fibrotic and Atrophic Localized Scleroderma: An Explorative Prospective Cohort Study
Source: Biomedicines. 2023 Apr 17;11(4):1190. doi: 10.3390/biomedicines11041190 (PMC10135559; doi:10.3390/biomedicines11041190)
Supplement: Supplementary file 1 [file biomedicines-11-01190-s001.zip]

Archive with 2 entries (1 files):
- biomedicines-2286642-supplementary/
- biomedicines-2286642-supplementary/Supplementay figures.pdf
